# Supplementary material for: Tentacle Morphological Variation Coincides with Differential Expression of Toxins in Sea Anemones
Source: Toxins (Basel). 2021 Jun 29;13(7):452. doi: 10.3390/toxins13070452 (PMC8310139; doi:10.3390/toxins13070452)
Supplement: Supplementary file 1 [file toxins-13-00452-s001.zip]

Archive with 1 entries (1 files):
- toxins-1255243-supplementary.pdf
